# Supplementary material for: Programmed Self-Assembly of DNA Nanosheets with Discrete Single-Molecule Thickness and Interfacial Mechanics: Design, Simulation, and Characterization
Source: Molecules. 2023 Apr 24;28(9):3686. doi: 10.3390/molecules28093686 (PMC10180480; doi:10.3390/molecules28093686)
Supplement: Supplementary file 1 [file molecules-28-03686-s001.zip]

Archive with 1 entries (1 files):
- molecules-2291550-supplementary.pdf
